# Supplementary material for: Gut Microbiota Dysbiosis Facilitates Susceptibility to Bloodstream Infection
Source: J Microbiol. 2024 Dec 2;62(12):1113–24. doi: 10.1007/s12275-024-00190-5 (PMC11652583; doi:10.1007/s12275-024-00190-5)
Supplement: Supplementary file 2 — Supplementary file2 (XLS 68 KB) [file 12275_2024_190_MOESM2_ESM.xls]

## Sheet: BSI group
Simple ID	Sex	Age(years)	High (cm)	Weight (kg)	WBC (×10^9 /L)	NEUT (×10^9 /L)	NEUT%	PLT (×10^9 /L)	CRP (mg/L)	PCT (ng/mL)	CYSC (mg/L)	ALB (g/L)	ALP (μ/L)	PA (mg/L)	AST (μ/L)	ALT (μ/L)	UA (μmol/L)	CREA (μmol/L)	Microorganism
S1	Female	66	158	55	9.74	9.27	95.2	264	50.47	32.63	1.12	34	64	159	34	21	151	70	β-hemolytic streptococcus
S2	Female	63	156	56	6.65	5.88	88.4	148	295.93	7.76	0.86	34.1	130	45	28	22	236	64	Escherichia coli
S3	Female	70	157	58.9	15.56	15.22	97.8	81	374.95	>100	6.01	42.7	90	467	11	13	572	1048	Staphylococcus aureus
S4	Male	72	160	55	23.63	21.19	89.7	218	19.06	0.253	ND	32.7	58	227	22	13	278	193	Escherichia coli
S5	Male	66	168	69	10.59	9.48	89.4	194	ND	0.107	1.27	37.3	59	198	36	36	314	97	Escherichia coli
S6	Male	72	174	71.5	14.14	12.86	91	198	145.91	2.76	ND	28	78	40	26	17	207	59	Escherichia coli
S7	Female	62	152	52	0.11	0.02	16.7	2	334.28	56.74	ND	ND	ND	ND	125	141	ND	44	Escherichia coli
S8	Female	53	158	62.5	39.48	37.35	94.6	96	68.63	12.55	8.46	35.9	163	337	11	19	340	536	Staphylococcus epidermidis
S9	Female	68	155	51	16.23	14.98	92.2	30	189.78	24.5	ND	34.3	50	ND	22	40	176	84	Escherichia coli
S10	Female	89	158	65	13.59	11.51	84.7	235	157.69	1.16	2.12	31	70	88	24	18	260	104	Escherichia coli
S11	Male	80	170	62	11.86	9.84	83	187	264.59	0.304	1.78	43.2	ND	ND	31	36	230	105	Escherichia coli
S12	Female	67	153	51	13.43	12.55	93.4	268	270.95	25.33	1.16	27.2	179	28	28	35	238	63	Escherichia coli
S13	Female	67	153	57	12.18	10.46	85.9	284	36.96	0.808	2.17	34.6	267	196	290	231	457	178	Escherichia coli
S14	Female	55	156	55	21.99	19.94	90.8	155	234.34	22.74	1.59	28.9	129	25	7	8	444	81	Escherichia coli
S17	Female	79	158	60	17.38	15.53	89.3	179	324.35	32.24	2.24	21.1	426	20	45	48	211	107	Escherichia coli
S18	Female	52	157	50	8.56	7.43	86.8	106	63.35	0.467	ND	ND	ND	ND	15	19	336	733	Staphylococcus aureus
S19	Female	76	155	55	7	6.43	91.9	187	ND	0.984	1.27	37	67	219	27	26	302	80	Escherichia coli
S20	Female	59	156	52	12.79	11.44	89.5	342	141.5	ND	0.89	25.4	100	23	16	16	220	29	streptococcus agalactiae
S21	Male	43	170	75	8.12	7.09	87.4	90	561.08	>100	4.14	24.5	86	93	75	59	554	366	Staphylococcus aureus
S22	Female	80	158	60	17.08	13.47	78.9	484	166.69	0.65	1.83	28	123	34	10	9	193	77	Staphylococcus aureus
S23	Male	62	172	70	6.7	4.72	70.5	196	19.77	0.137	1.26	39.5	ND	ND	16	14	262	85	Escherichia coli
S24	Male	63	170	65	10.99	8.46	77.1	313	48.62	0.632	1.5	35.6	171	177	28	24	237	66	Staphylococcus aureus
S25	Male	65	165	51	22.65	21.36	94.3	272	111.71	15.7	0.75	32.9	85	216	27	27	117	57	Streptococcus viridans
S26	Male	67	170	68	22.19	20.26	91.3	94	179.68	17.12	1.16	30.6	192	145	28	53	205	82	Escherichia coli
S27	Male	76	172	65	6.89	6.25	90.7	92	110.89	1.52	1.08	32.5	81	80	31	28	173	46	Escherichia coli
S28	Female	66	148	45	15.94	13.99	87.8	234	207.99	5.41	2.71	36.2	75	154	6	10	836	186	Escherichia coli
S29	Male	74	170	65	19.82	18.91	95.4	225	187.99	100	ND	32.3	61	ND	72	5	ND	124	Escherichia coli
S30	Male	58	171	65	0.99	0.81	81.9	4	ND	0.549	1.59	42.9	74	281	39	25	311	164	Salmonella
S31	Female	58	158	56	18.48	16.24	87.8	145	154.72	7.24	0.79	39.6	60	234	12	21	146	52	Klebsiella pneumoniae
S32	Female	48	155	45	27.17	25.23	92.9	120	272.49	14.77	1.23	21.5	130	40	12	8	314	55	Escherichia coli
S33	Female	67	156	58	17.05	15.06	88.2	253	314.6	20.15	1.1	30.2	119	65	35	25	145	73	Escherichia coli
S34	Male	67	172	56	9.59	9.11	95	353	112.04	0.406	1.49	28.4	55	241	16	16	385	82	Salmonella
S35	Male	56	168	53	8.34	6.94	83.2	259	ND	19.64	0.67	33.5	81	96	13	14	176	50	Escherichia coli
S36	Male	41	170	60	2.85	1.79	62.8	8	ND	0.519	1.26	21.4	74	11	107	19	180	62	Klebsiella pneumoniae
S37	Male	65	169	63	7.61	6.62	87	204	9.66	0.797	ND	35.4	ND	ND	ND	ND	ND	ND	Staphylococcus aureus
S38	Female	61	155	62	0.23	0.01	5.4	11	ND	0.371	0.96	25.9	115	108	39	29	113	88	Enterococcus faecalis+Escherichia coli
S40	Female	61	153	56	9.87	9.17	92.9	256	28.19	0.038	1.25	30.9	98	307	32	25	512	105	Streptococcus dysgalactiae
S41	Female	41	160	71	16.56	14.36	86.8	246	ND	7.33	0.85	36.1	58	52	41	46	308	54	Escherichia coli
S42	Female	58	156	52	0.21	0.06	28.6	1	206.7	3.85	ND	ND	43	ND	24	14	383	78	Aeromonas hydrophila
S43	Female	83	159	60	11.97	8.98	75	9	48.62	1.27	2.98	21	46	20	49	60	980	172	Streptococcus viridans
S44	Female	82	157	58	14.44	12.96	89.8	231	5.27	0.557	1.13	38.8	140	240	385	694	294	84	Escherichia coli
S45	Male	57	174	67.5	0.15	0	0	1	178.9	38.44	1.72	30	44	90	44	27	270	114	Klebsiella pneumoniae
Abbreviations: BSI, Bloodstream infection; WBC, white blood cell; NEUT, neutrophils; PLT, platelet. CRP, C-reactive protein; PCT, procalcitonin; AST, aspartate aminotransferase; ALT, alanine aminotransferase; ALP, alkaline phosphatase; UA, uric Acid; CREA, creatinine; CYSC, cystatin C; ALB, albumin; PA, prealbumin; ND: Not determined;

## Sheet: normal controls
Simple ID	Sex	Age(years)	High (cm)	Weight (kg)	WBC (×10^9 /L)	NEUT (×10^9 /L)	NEUT%	PLT (×10^9 /L)	CRP (mg/L)	AST (μ/L)	ALT (μ/L)	UA (μmol/L)	CREA (μmol/L)
N2	Male	45	162	65.5	6.67	3.83	57.6	212	1.46	24	41	381	76
N3	Female	52	153	60	5.33	2.94	55.1	296	ND	23	11	308	57
N4	Male	57	175	77.8	10.89	4.36	40	195	1.34	23	37	361	88
N5	Female	56	152.5	53.2	4.99	2.87	57.5	249	ND	17	16	258	60
N6	Male	59	167	76.5	8.48	4.5	53	201	0.99	20	20	380	77
N7	Female	57	154	55	ND	ND	ND	ND	ND	ND	21	410	ND
N8	Male	65	165.5	70	11.86	7.63	64.4	269	3.09	25	31	490	94
N9	Female	61	155	57.7	4.78	2.74	57.3	186	ND	15	18	355	52
N10	Female	63	151	51	5.59	2.93	52.4	326	ND	18	24	495	65
N11	Female	69	160.5	63.5	5.72	3.15	55.2	218	ND	19	11	269	75
N12	Female	68	156	60	5.7	2.74	48.1	190	ND	26	16	311	78
N13	Female	62	163	54.6	7.09	3.7	52.2	360	ND	20	27	344	56
N14	Female	66	155	55.8	8.76	6.75	77.1	199	ND	17	15	295	68
N15	Female	69	158	61.5	ND	ND	ND	ND	ND	ND	56	ND	ND
N16	Female	66	158	65	8.16	4.81	59	283	ND	15	10	394	42
N17	Male	74	159	64.4	8.36	5.24	62.8	87	ND	18	13	323	83
N18	Male	74	166.5	72.4	7.94	4.11	51.7	178	1.34	16	19	252	65
N19	Male	74	172	71	7.66	3.95	51.6	230	2.49	17	14	358	78
N20	Male	78	170	72.5	4.66	2.59	55.5	165	1.37	22	19	402	93
Abbreviations: WBC, white blood cell; NEUT, neutrophils; PLT, platelet. CRP, C-reactive protein; PCT, procalcitonin; AST, aspartate aminotransferase; ALT, alanine aminotransferase; UA, uric Acid; CREA, creatinine; ND: Not determined;
